# Supplementary material for: Symmetry-mismatch reconstruction of genomes and associated proteins within icosahedral viruses using cryo-EM
Source: Biophys Rep. 2016 May 27;2(1):25–32. doi: 10.1007/s41048-016-0024-5 (PMC5071370; doi:10.1007/s41048-016-0024-5)
Supplement: Supplementary file 1 — Supplementary material 1 (ZIP 4548 kb) [file 41048_2016_24_MOESM1_ESM.zip]

Archive with 8 entries (7 files):
- ESM/
- ESM/align_core.exe
- ESM/CC.exe
- ESM/cent_slice_icos2f.exe
- ESM/icos2f_randort.exe
- ESM/img2d.exe
- ESM/img3d.exe
- ESM/recCartesian_fast.exe
